# Supplementary material for: Ellagic Acid from Geranium thunbergii and Antimalarial Activity of Korean Medicinal Plants
Source: Molecules. 2025 Jan 17;30(2):359. doi: 10.3390/molecules30020359 (PMC11767465; doi:10.3390/molecules30020359)
Supplement: Supplementary file 1 [file molecules-30-00359-s001.zip]

Archive with 1 entries (1 files):
- molecules-3398651-supplementary.pdf
